# Supplementary material for: Clinical Utility of PROSTest: A Prospective Study Suggesting Reduction in Unnecessary MRI and Biopsy in Men Evaluated for Prostate Cancer
Source: Cancers (Basel). 2026 Mar 8;18(5):871. doi: 10.3390/cancers18050871 (PMC12985235; doi:10.3390/cancers18050871)
Supplement: Supplementary file 1 [file cancers-18-00871-s001.zip]

Archive with 1 entries (1 files):
- cancers-4175440-supplementary.pdf
